# Supplementary material for: Clinical Validation of Digital Healthcare Solutions: State of the Art, Challenges and Opportunities
Source: Healthcare (Basel). 2024 May 22;12(11):1057. doi: 10.3390/healthcare12111057 (PMC11171879; doi:10.3390/healthcare12111057)
Supplement: Supplementary file 1 [file healthcare-12-01057-s001.zip]

Archive with 1 entries (1 files):
- healthcare-2963345-supplementary.pdf
